# Supplementary material for: Comparative Analysis of Facial Coloration between Introduced and Source Populations of the Red Wood Ant Formica paralugubris
Source: Insects. 2022 Dec 9;13(12):1137. doi: 10.3390/insects13121137 (PMC9787359; doi:10.3390/insects13121137)
Supplement: Supplementary file 1 [file insects-13-01137-s001.zip]

Archive with 1 entries (1 files):
- insects-2069218-supplementary.pdf
